# Supplementary material for: Inherited DNA Repair Gene Mutations in Men with Lethal Prostate Cancer
Source: Genes (Basel). 2020 Mar 14;11(3):314. doi: 10.3390/genes11030314 (PMC7140841; doi:10.3390/genes11030314)
Supplement: Supplementary file 1 [file genes-11-00314-s001.zip]

Archive with 1 entries (1 files):
- genes-736952-supplementary.xlsx
