# Supplementary material for: Inherited DNA Repair Gene Mutations in Men with Lethal Prostate Cancer
Source: Genes (Basel). 2020 Mar 14;11(3):314. doi: 10.3390/genes11030314 (PMC7140841; doi:10.3390/genes11030314)
Supplement: Supplementary file 1 [file genes-11-00314-s001.zip › genes-736952-supplementary.xlsx]

## Sheet: Sheet1
Gene	dbSNP ID	Variant.type	Reference allele	Alternative allele	Amino acid change (Refseq transcrip).	ClinVar	CADD	REVEL	MAF ExAC	Priorization tier	MAF Finnish controls	MAF Swedish controls
ATM	rs587779852	stopgain	G	T	E1978X (NM_000051)	Pathogenic	53	.	7e-05	Tier 1	0	8e-05
ATM	rs139770721	nonsynonymous SNV	G	A	R2032K (NM_000051)	Pathogenic;Likely pathogenic;Uncertain significance	26.2	0.436	4e-05	Tier 2	0	8e-05
ATM	rs781449586	nonsynonymous SNV	A	G	E2294G (NM_000051)	NA	33	0.803	8e-06	Tier 2	2e-04	0
ATM	rs773570504	frameshift insertion	-	A	A2301fs (NM_000051)	Pathogenic	.	.	2e-05	Tier 1	0	8e-05
ATM	.	nonsynonymous SNV	A	G	D2448G (NM_000051)	NA	24.8	0.863	0	Tier 2	0	8e-05
ATM	rs773516672	stopgain	G	A	W2483X (NM_000051)	Pathogenic	41	.	8e-06	Tier 1	2e-04	0
ATM	rs774281788	nonsynonymous SNV	G	A	C2488Y (NM_000051)	Likely pathogenic;Uncertain significance	26.1	0.883	2e-05	Tier 2	0	8e-05
ATM	rs56399857	nonsynonymous SNV	T	G	L2492R (NM_000051)	NA	28.3	0.822	6e-05	Tier 2	0	8e-05
ATM	rs774312539	nonsynonymous SNV	T	G	F2516C (NM_000051)	NA	26.8	0.908	6e-05	Tier 2	8e-04	0
ATM	rs769142993	nonsynonymous SNV	G	C	A2524P (NM_000051)	Likely pathogenic	31	0.894	2e-05	Tier 2	5e-04	0
ATM	rs769523686	stopgain	C	T	Q2641X (NM_000051)	Pathogenic;Likely pathogenic	46	.	8e-06	Tier 1	0	8e-05
ATM	rs587782652	nonsynonymous SNV	T	C	V2716A (NM_000051)	Pathogenic;Likely pathogenic	26.2	0.905	4e-05	Tier 2	2e-04	0
ATM	rs587781946	nonsynonymous SNV	A	C	Q2729H (NM_000051)	Uncertain significance	26.2	0.869	3e-05	Tier 2	0	2e-04
ATM	rs748634900	nonsynonymous SNV	G	A	G2765S (NM_000051)	Pathogenic;Likely pathogenic	33	0.915	8e-06	Tier 2	0	8e-05
ATM	rs201958469	nonsynonymous SNV	C	T	R2854C (NM_000051)	NA	35	0.904	2e-04	Tier 2	2e-04	2e-04
ATM	rs769052707	nonsynonymous SNV	A	G	I2888M (NM_000051)	NA	24.4	0.811	8e-06	Tier 2	0	8e-05
ATM	rs376676328	nonsynonymous SNV	A	G	R2912G (NM_000051)	Uncertain significance	29.3	0.883	3e-04	Tier 2	0	8e-04
ATM	rs767507047	nonsynonymous SNV	A	G	Y2954C (NM_000051)	NA	27.3	0.897	2e-05	Tier 2	2e-04	0
ATM	rs587779877	nonsynonymous SNV	G	C	V3032L (NM_000051)	Uncertain significance	25.2	0.868	4e-05	Tier 2	2e-04	2e-04
ATM	rs777849257	stopgain	C	T	Q675X (NM_000051)	Pathogenic;Likely pathogenic	33	.	2e-05	Tier 1	0	2e-04
ATM	rs758081262	stopgain	C	T	Q852X (NM_000051)	Pathogenic	35	.	2e-05	Tier 1	2e-04	2e-04
ATM	rs764409952	stopgain	C	T	Q912X (NM_000051)	Pathogenic	36	.	8e-06	Tier 1	0	8e-05
ATM	rs139552233	nonsynonymous SNV	T	C	S978P (NM_000051)	NA	26.8	0.874	0.001	Tier 2	0	4e-04
ATM	rs587782276	splice site variant	A	G	intronic (splice site)	Pathogenic;Likely pathogenic	25.4	.	3e-05	Tier 1	0	8e-05
ATM	rs200196781	splice site variant	G	A	intronic (splice site)	Pathogenic;Likely pathogenic	26.2	.	2e-05	Tier 1	0	8e-05
ATM	rs771117943	splice site variant	G	T	intronic (splice site)	Pathogenic;Likely pathogenic	25.7	.	8e-06	Tier 1	2e-04	0
BRCA1	rs80357856	frameshift insertion	-	TCTCA	N1018fs (NM_007294)	Pathogenic	.	.	3e-05	Tier 1	0	8e-05
BRCA1	rs41293455	stopgain	G	A	R1443X (NM_007294)	Pathogenic	35	.	2e-05	Tier 1	2e-04	0
BRCA1	rs748876625	nonsynonymous SNV	C	G	L147F (NM_007294)	Likely pathogenic;Uncertain significance	27.6	0.418	2e-05	Tier 2	0	8e-05
BRCA1	rs41293459	nonsynonymous SNV	C	T	R1699Q (NM_007294)	Pathogenic;Likely pathogenic;Uncertain significance	35	0.785	2e-05	Tier 2	0	8e-05
BRCA1	rs80356947	stopgain	G	A	Q172X (NM_007294)	Pathogenic	34	.	8e-06	Tier 1	0	8e-05
BRCA1	rs80357906	frameshift insertion	-	G	Q1756fs (NM_007294)	Pathogenic	.	.	2e-04	Tier 1	0	8e-05
BRCA1	rs80357472	stopgain	C	A	E352X (NM_007294)	Pathogenic	25	0.43	2e-05	Tier 1	0	8e-05
BRCA1	rs80359880	frameshift deletion	AGGATTCTCTG	-	S361fs (NM_007294)	Pathogenic	.	.	2e-05	Tier 1	0	8e-05
BRCA1	rs80357969	frameshift deletion	CT	-	S454fs (NM_007294)	Pathogenic	.	.	2e-05	Tier 1	0	2e-04
BRCA1	rs80356898	stopgain	G	A	Q563X (NM_007294)	Pathogenic	35	.	4e-05	Tier 1	0	8e-05
BRCA1	rs80357901	frameshift deletion	A	-	I591fs (NM_007294)	Pathogenic	.	.	8e-06	Tier 1	0	8e-05
BRCA1	rs80357118	stopgain	A	C	L598X (NM_007294)	Pathogenic	35	.	2e-05	Tier 1	0	8e-05
BRCA1	rs760864137	nonsynonymous SNV	A	G	L786P (NM_007294)	NA	23.8	0.792	8e-06	Tier 2	2e-04	0
BRCA1	rs768001441	nonsynonymous SNV	T	A	Q855L (NM_007294)	NA	28.2	0.847	2e-05	Tier 2	0	2e-04
BRCA1	rs80356927	nonsynonymous SNV	T	C	K862E (NM_007294)	NA	25.1	0.808	1e-04	Tier 2	2e-04	8e-05
BRCA1	rs80358027	splice site variant	C	T	intronic (splice site)	Pathogenic	25.9	.	8e-06	Tier 1	2e-04	0
BRCA1	rs80358018	splice site variant	C	T	intronic (splice site)	Pathogenic;Likely pathogenic	25.9	.	9e-06	Tier 1	0	8e-05
CHEK2	rs745943179	nonsynonymous SNV	C	G	G116A (NM_007194)	Uncertain significance	28	0.922	8e-06	Tier 2	2e-04	0
CHEK2	rs28909982	nonsynonymous SNV	T	C	R117G (NM_007194)	Pathogenic;Likely pathogenic;Uncertain significance	26.8	0.93	1e-04	Tier 2	2e-04	2e-04
CHEK2	rs778212685	nonsynonymous SNV	C	T	G229D (NM_007194)	NA	32	0.946	8e-06	Tier 2	0	8e-05
CHEK2	rs749366698	nonsynonymous SNV	C	G	K249N (NM_007194)	NA	27.2	0.805	8e-06	Tier 2	0	8e-05
CHEK2	rs774068238	nonsynonymous SNV	G	A	H282Y (NM_007194)	NA	28.5	0.886	1e-05	Tier 2	0	8e-05
CHEK2	rs587780192	nonsynonymous SNV	C	G	G306A (NM_007194)	Likely pathogenic;Uncertain significance	28.9	0.536	6e-05	Tier 2	0	2e-04
CHEK2	rs555607708	frameshift deletion	G	-	T367fs (NM_007194)	Pathogenic;Uncertain significance	.	.	0.002	Tier 1	0.008	0
CHEK2	rs200928781	nonsynonymous SNV	T	G	Y390S (NM_007194)	Likely pathogenic;Uncertain significance	29.1	0.445	4e-05	Tier 2	0	8e-05
CHEK2	rs373073383	nonsynonymous SNV	G	A	A392V (NM_007194)	NA	34	0.825	6e-05	Tier 2	0	2e-04
CHEK2	rs769933461	nonsynonymous SNV	G	T	P426H (NM_007194)	NA	29.7	0.793	3e-05	Tier 2	0	2e-04
CHEK2	rs730881700	frameshift insertion	-	T	E457fs (NM_007194)	Pathogenic;Likely pathogenic	.	.	5e-05	Tier 1	2e-04	0
CHEK2	rs142763740	nonsynonymous SNV	G	A	T476M (NM_007194)	Likely pathogenic;Uncertain significance	31	0.445	4e-04	Tier 2	0	6e-04
CHEK2	rs587781592	stopgain	G	A	Q51X (NM_007194)	Pathogenic	36	.	8e-06	Tier 1	0	8e-05
CHEK2	rs587782684	frameshift deletion	G	-	R523fs (NM_007194)	Likely pathogenic;Uncertain significance	.	.	3e-05	Tier 1	2e-04	0
CHEK2	rs141568342	nonsynonymous SNV	C	T	E64K (NM_007194)	Likely pathogenic;Uncertain significance	23	0.24	2e-04	Tier 2	0	3e-04
CHEK2	rs766158073	splice site variant	T	C	intronic (splice site)	Likely pathogenic	25.2	.	8e-06	Tier 1	0	8e-05
CHEK2	rs765080766	splice site variant	C	T	intronic (splice site)	Likely pathogenic	26.9	.	2e-05	Tier 1	0	8e-05
CHEK2	rs587782401	splice site variant	A	T	intronic (splice site)	Likely pathogenic	25	.	6e-05	Tier 1	3e-04	8e-05
CHEK2	rs121908698	splice site variant	C	T	intronic (splice site)	Pathogenic;Likely pathogenic	22.7	.	4e-04	Tier 1	3e-04	8e-05
ERCC3	rs116713511	nonsynonymous SNV	T	C	E105G (NM_000122)	NA	27.7	0.89	2e-04	Tier 2	2e-04	8e-05
ERCC3	rs34295337	stopgain	G	A	R109X (NM_000122)	Likely pathogenic	36	.	5e-04	Tier 1	0	8e-05
ERCC3	rs560809471	nonsynonymous SNV	C	T	A126T (NM_000122)	NA	29.4	0.831	8e-06	Tier 2	0	8e-05
ERCC3	rs145267069	nonsynonymous SNV	A	G	F297S (NM_000122)	NA	30	0.821	2e-05	Tier 2	5e-04	0
ERCC3	rs121913047	stopgain	G	A	R425X (NM_000122)	Pathogenic	37	.	2e-05	Tier 1	0	8e-05
ERCC3	rs780167598	nonsynonymous SNV	T	A	H461L (NM_000122)	NA	31	0.858	8e-06	Tier 2	2e-04	0
ERCC3	rs758594852	nonsynonymous SNV	A	G	C462R (NM_000122)	NA	26.8	0.839	2e-05	Tier 2	0	2e-04
ERCC3	rs121913048	stopgain	G	A	Q545X (NM_000122)	Pathogenic	39	.	8e-06	Tier 1	0	8e-05
FAN1	rs148404807	nonsynonymous SNV	T	G	M50R (NM_014967)	NA	28.4	0.761	2e-04	Tier 2	2e-04	9e-04
FAN1	rs387907279	stopgain	C	T	R749X (NM_014967)	Pathogenic	37	.	2e-05	Tier 1	2e-04	0
FAN1	rs778927800	nonsynonymous SNV	G	A	R749Q (NM_014967)	NA	34	0.886	8e-06	Tier 2	0	8e-05
FAN1	rs140236865	nonsynonymous SNV	C	T	P959L (NM_014967)	NA	34	0.965	8e-06	Tier 2	2e-04	0
FAN1	rs751703979	nonsynonymous SNV	G	A	D960N (NM_014967)	NA	34	0.897	9e-05	Tier 2	0	2e-04
FAN1	rs369323241	nonsynonymous SNV	G	A	R982H (NM_014967)	NA	34	0.768	2e-05	Tier 2	0	8e-05
FANCM	rs147021911	stopgain	C	T	Q1701X (NM_020937)	Pathogenic;Likely pathogenic	35	0.124	0.001	Tier 1	0.009	0.003
FANCM	rs144567652	stopgain	C	T	R1931X (NM_020937)	Pathogenic;Uncertain significance	52	0.318	9e-04	Tier 1	0.005	7e-04
FANCM	rs797045116	frameshift insertion	-	A	S497fs (NM_020937)	Likely pathogenic	.	.	3e-05	Tier 1	2e-04	0
FANCM	rs756546195	nonsynonymous SNV	T	G	F532C (NM_020937)	NA	29.8	0.927	3e-05	Tier 2	0	2e-04
HLTF	rs201648572	nonsynonymous SNV	C	T	A120T (NM_003071)	NA	34	0.788	1e-04	Tier 2	0	2e-04
HLTF	rs776468657	stopgain	C	T	W490X (NM_003071)	NA	43	.	8e-06	Tier 1	2e-04	0
HLTF	rs184046773	nonsynonymous SNV	C	T	G629E (NM_003071)	NA	33	0.807	2e-04	Tier 2	0.003	0
HLTF	rs371233960	nonsynonymous SNV	G	A	R632C (NM_003071)	NA	34	0.82	1e-04	Tier 2	0	8e-05
HLTF	rs746348235	nonsynonymous SNV	G	A	R71C (NM_003071)	NA	34	0.895	8e-06	Tier 2	0	8e-05
HLTF	rs762795085	nonsynonymous SNV	T	G	Q714H (NM_003071)	NA	25.3	0.892	8e-06	Tier 2	0	8e-05
HLTF	rs751112077	nonsynonymous SNV	T	G	K834T (NM_003071)	NA	27.4	0.817	9e-06	Tier 2	0	8e-05
HLTF	rs762428846	nonsynonymous SNV	C	A	V856F (NM_003071)	NA	32	0.781	9e-06	Tier 2	0	2e-04
HLTF	rs200400145	nonsynonymous SNV	G	C	S965C (NM_003071)	NA	27.9	0.863	2e-04	Tier 2	0	8e-05
MUTYH	rs140342925	nonsynonymous SNV	C	T	R102H (NM_001350650)	Pathogenic;Likely pathogenic	33	0.927	1e-04	Tier 2	0	8e-05
MUTYH	rs34612342	nonsynonymous SNV	T	C	A107G (NM_001350650)	Pathogenic	24.7	0.963	0.002	Tier 2	0.002	0.003
MUTYH	rs771549068	nonsynonymous SNV	G	A	T15I (NM_001350650)	Uncertain significance	26	0.897	2e-05	Tier 2	0	8e-05
MUTYH	rs760889663	nonsynonymous SNV	C	T	V159M (NM_001350650)	Uncertain significance	25	0.754	8e-06	Tier 2	0	8e-05
MUTYH	rs587782773	nonsynonymous SNV	G	T	P216T (NM_001350650)	NA	24.5	0.857	3e-05	Tier 2	0	8e-05
MUTYH	rs36053993	nonsynonymous SNV	C	T	G253D (NM_001350650)	Pathogenic;Likely pathogenic	29.4	0.954	0.003	Tier 2	0.002	0.002
MUTYH	rs529008617	nonsynonymous SNV	G	A	P262L (NM_001350650)	Pathogenic	25.7	0.961	1e-04	Tier 2	0	2e-04
MUTYH	rs200844166	nonsynonymous SNV	G	T	A330D (NM_001350650)	Pathogenic	20.9	0.621	3e-05	Tier 2	6e-04	0
MUTYH	rs587781864	nonsynonymous SNV	C	T	G40D (NM_001350650)	Pathogenic;Likely pathogenic;Uncertain significance	26.9	0.895	8e-06	Tier 2	2e-04	0
MUTYH	rs771064557	nonsynonymous SNV	T	A	T76S (NM_001350650)	NA	23.6	0.925	8e-06	Tier 2	0	8e-05
MUTYH	rs200165598	nonsynonymous SNV	C	T	V91M (NM_001350650)	Likely pathogenic;Uncertain significance	24.1	0.77	1e-04	Tier 2	0	2e-04
NEIL1	rs5745906	nonsynonymous SNV	G	A	G169D (NM_001256552)	NA	27.2	0.86	0.001	Tier 2	0	0.001
NEIL1	rs751184713	nonsynonymous SNV	G	A	G207S (NM_001256552)	NA	26.8	0.81	3e-05	Tier 2	5e-04	0
NTHL1	rs757412628	nonsynonymous SNV	G	A	S135L (NM_002528)	NA	32	0.85	2e-05	Tier 2	2e-04	0
NTHL1	rs1805378	nonsynonymous SNV	A	G	I176T (NM_002528)	NA	25.1	0.876	0.002	Tier 2	2e-04	0.002
NTHL1	rs150766139	stopgain	G	A	Q90X (NM_002528)	Pathogenic;Uncertain significance	35	.	0.002	Tier 1	0.004	0.003
POLG	rs181860632	nonsynonymous SNV	G	A	R1047W (NM_002693)	Pathogenic;Likely pathogenic;Uncertain significance	34	0.848	7e-05	Tier 2	0	8e-05
POLG	rs201192905	nonsynonymous SNV	T	C	N1059S (NM_002693)	NA	26.4	0.932	4e-04	Tier 2	0	8e-05
POLG	rs766688110	nonsynonymous SNV	A	G	I1064T (NM_002693)	NA	27.5	0.973	2e-05	Tier 2	0	8e-05
POLG	rs771719248	nonsynonymous SNV	T	C	S1095G (NM_002693)	NA	28.2	0.965	8e-06	Tier 2	0	8e-05
POLG	rs755526083	nonsynonymous SNV	G	C	S1103R (NM_002693)	NA	29.4	0.924	8e-06	Tier 2	2e-04	0
POLG	rs753410045	nonsynonymous SNV	C	T	A1105T (NM_002693)	NA	34	0.938	2e-05	Tier 2	3e-04	0
POLG	rs761584617	nonsynonymous SNV	G	A	A1115V (NM_002693)	NA	23.2	0.799	2e-05	Tier 2	2e-04	8e-05
POLG	rs2307440	nonsynonymous SNV	G	A	R1146C (NM_002693)	NA	34	0.915	2e-04	Tier 2	0	8e-05
POLG	rs763205408	nonsynonymous SNV	A	G	S1176P (NM_002693)	NA	32	0.967	3e-05	Tier 2	0	8e-05
POLG	rs770149949	nonsynonymous SNV	C	T	A1178T (NM_002693)	NA	35	0.88	8e-06	Tier 2	0	8e-05
POLG	rs776506626	nonsynonymous SNV	T	C	D1219G (NM_002693)	Uncertain significance	32	0.845	8e-06	Tier 2	2e-04	0
POLG	rs749250549	nonsynonymous SNV	G	T	L127M (NM_002693)	NA	24.4	0.769	3e-05	Tier 2	0	8e-05
POLG	rs761301063	nonsynonymous SNV	A	T	W175R (NM_002693)	NA	23.1	0.925	2e-05	Tier 2	0	8e-05
POLG	rs751130039	nonsynonymous SNV	G	A	A212V (NM_002693)	NA	31	0.915	1e-05	Tier 2	0	8e-05
POLG	rs759853148	nonsynonymous SNV	T	C	E263G (NM_002693)	NA	24.1	0.786	0.003	Tier 2	0.008	8e-05
POLG	rs61752784	nonsynonymous SNV	C	G	G268A (NM_002693)	NA	27.6	0.967	0.004	Tier 2	0.006	0.002
POLG	rs138929605	nonsynonymous SNV	T	A	H277L (NM_002693)	Likely pathogenic;Uncertain significance	21	0.668	4e-04	Tier 2	2e-04	0.002
POLG	rs753416225	nonsynonymous SNV	G	A	R290C (NM_002693)	NA	35	0.933	2e-05	Tier 2	0	8e-05
POLG	rs145289229	nonsynonymous SNV	G	C	L392V (NM_002693)	NA	26	0.796	0.002	Tier 2	0.007	0.003
POLG	rs113994095	nonsynonymous SNV	C	T	A467T (NM_002693)	Pathogenic;Likely pathogenic	31	0.884	5e-04	Tier 2	2e-04	6e-04
POLG	rs113994096	nonsynonymous SNV	G	A	P587L (NM_002693)	Pathogenic;Likely pathogenic;Uncertain significance	27.8	0.796	0.002	Tier 2	3e-04	0.003
POLG	rs367610201	nonsynonymous SNV	A	G	M603T (NM_002693)	Pathogenic	26.8	0.932	3e-05	Tier 2	0	8e-05
POLG	rs121918054	nonsynonymous SNV	C	G	G737R (NM_002693)	Pathogenic;Likely pathogenic;Uncertain significance	32	0.936	7e-04	Tier 2	2e-04	6e-04
POLG	rs113994097	nonsynonymous SNV	C	G	W748S (NM_002693)	NA	33	0.909	8e-04	Tier 2	0.006	0.002
POLG	rs769827124	nonsynonymous SNV	G	A	R807C (NM_002693)	Pathogenic;Uncertain significance	35	0.958	3e-05	Tier 2	2e-04	0
POLG	rs766185908	nonsynonymous SNV	C	T	V845M (NM_002693)	NA	31	0.804	2e-05	Tier 2	0	8e-05
POLG	rs113994098	nonsynonymous SNV	C	T	G848S (NM_002693)	Pathogenic;Likely pathogenic	34	0.967	2e-04	Tier 2	0	8e-05
POLG	rs144500145	nonsynonymous SNV	G	A	R852C (NM_002693)	NA	35	0.986	7e-05	Tier 2	0	2e-04
POLG	rs121918053	nonsynonymous SNV	G	A	R853W (NM_002693)	NA	32	0.881	2e-05	Tier 2	0	8e-05
POLG	rs759128787	nonsynonymous SNV	G	A	T858I (NM_002693)	NA	30	0.951	3e-05	Tier 2	0	8e-05
POLG	rs760842197	nonsynonymous SNV	C	A	A880S (NM_002693)	NA	27.4	0.836	8e-05	Tier 2	5e-04	4e-04
POLG	rs139590686	nonsynonymous SNV	T	G	T914P (NM_002693)	Pathogenic;Uncertain significance	25.7	0.984	1e-04	Tier 2	0	5e-04
POLG	rs760431841	nonsynonymous SNV	T	G	T935P (NM_002693)	NA	27.2	0.986	6e-04	Tier 2	0.001	0
POLG	rs747632869	splice site variant	A	T	intronic (splice site)	Likely pathogenic	23.8	.	8e-06	Tier 1	2e-04	0
POLL	rs139871590	nonsynonymous SNV	C	T	G356S (NM_001174084)	NA	34	0.832	0.001	Tier 2	0.002	0.002
POLL	rs200623399	nonsynonymous SNV	C	T	G376S (NM_001174084)	NA	35	0.887	1e-04	Tier 2	0	8e-05
POLL	rs555309980	nonsynonymous SNV	G	A	R573W (NM_001174084)	NA	34	0.887	6e-05	Tier 2	0	8e-05
RAD18	rs746085217	nonsynonymous SNV	C	T	C46Y (NM_020165)	NA	28.8	0.874	5e-05	Tier 2	0	2e-04
RECQL	rs753723230	frameshift deletion	A	-	S142fs (NM_002907)	Pathogenic;Likely pathogenic	.	.	9e-05	Tier 1	2e-04	0
RECQL	rs755038557	nonsynonymous SNV	T	C	N285D (NM_002907)	NA	30	0.831	8e-06	Tier 2	0	8e-05
RECQL	rs149937760	nonsynonymous SNV	C	T	C414Y (NM_002907)	NA	33	0.841	2e-04	Tier 2	0	9e-04
RECQL	rs774829869	nonsynonymous SNV	T	C	R93G (NM_002907)	NA	25.9	0.782	8e-06	Tier 2	0	8e-05
RECQL5	rs757570015	nonsynonymous SNV	A	C	Y343D (NM_004259)	NA	27.8	0.883	7e-05	Tier 2	5e-04	0
RECQL5	rs768705080	nonsynonymous SNV	T	G	Y362S (NM_004259)	NA	32	0.764	8e-06	Tier 2	0	8e-05
TP53	rs780442292	nonsynonymous SNV	A	C	F134C (NM_000546)	Likely pathogenic	26.2	0.949	8e-06	Tier 2	0	8e-05
TP53	rs587782705	nonsynonymous SNV	G	A	P152L (NM_000546)	Pathogenic	28	0.878	3e-05	Tier 2	2e-04	0
TP53	rs779000871	nonsynonymous SNV	G	A	T170M (NM_000546)	NA	24.2	0.868	8e-05	Tier 2	0	2e-04
TP53	rs730882005	nonsynonymous SNV	C	T	C238Y (NM_000546)	Pathogenic;Likely pathogenic	32	0.957	2e-05	Tier 2	0	8e-05
TP53	rs28934573	nonsynonymous SNV	G	C	S241C (NM_000546)	Likely pathogenic	25.8	0.952	8e-06	Tier 2	2e-04	0
TP53	rs11540652	nonsynonymous SNV	C	T	R248Q (NM_000546)	Pathogenic;Likely pathogenic	34	0.934	6e-05	Tier 2	0	2e-04
TP53	rs200579969	nonsynonymous SNV	C	A	G262C (NM_000546)	NA	29.4	0.865	1e-05	Tier 2	2e-04	0
TP53	rs121912657	nonsynonymous SNV	C	T	V272M (NM_000546)	NA	33	0.907	3e-05	Tier 2	0	8e-05
Abbrevations: ClinVar, database of reported associations of variants to clinical phenotypes; CADD, combined annotation dependent depletion; REVEL, rare exome variant ensemble learner; MAF, minor allele frequency
